# Supplementary material for: CrAssphage May Be Viable Markers of Contamination in Pristine and Contaminated River Water
Source: mSystems. 2023 Feb 6;8(1):e01282-22. doi: 10.1128/msystems.01282-22 (PMC9948693; doi:10.1128/msystems.01282-22)
Supplement: TABLE S1 [file msystems.01282-22-s0001.xlsx]

## Sheet: Sheet1
Bin Id	Marker lineage	Completeness	Contamination
20082D-06-01-S37-L001-001_metabat_008	k__Bacteria (UID2495)	100.00	1.10
20082D-06-06-S42-L001-001_metabat_001	k__Bacteria (UID2982)	100.00	0.23
20082D-06-02-S38-L001-001_maxbin_054_sub	o__Actinomycetales (UID1696)	12.05	1.05
20082D-06-03-S39-L001-001_metabat_039	c__Gammaproteobacteria (UID4443)	14.81	0.00
20082D-06-01-S37-L001-001_metabat_036	o__Actinomycetales (UID1696)	23.25	0.00
20082D-06-02-S38-L001-001_maxbin_058_sub	k__Bacteria (UID1452)	32.80	3.17
20082D-06-04-S40-L001-001_maxbin_42_sub	o__Burkholderiales (UID4000)	34.35	1.16
20082D-06-01-S37-L001-001_metabat_126	c__Betaproteobacteria (UID3888)	35.14	0.25
20082D-06-02-S38-L001-001_metabat_126	k__Bacteria (UID203)	35.32	6.90
20082D-06-04-S40-L001-001_maxbin_04	c__Alphaproteobacteria (UID3422)	37.73	5.15
20082D-06-03-S39-L001-001_maxbin_033_sub	p__Bacteroidetes (UID2591)	40.68	6.19
20082D-06-03-S39-L001-001_maxbin_084	o__Burkholderiales (UID4001)	43.77	1.53
20082D-06-03-S39-L001-001_maxbin_083	o__Burkholderiales (UID4000)	44.68	0.47
20082D-06-05-S41-L001-001_maxbin_036	k__Bacteria (UID1452)	48.56	13.43
20082D-06-06-S42-L001-001_metabat_153	k__Bacteria (UID2982)	48.76	2.11
20082D-06-01-S37-L001-001_metabat_111	o__Cytophagales (UID2936)	48.90	1.19
20082D-06-05-S41-L001-001_metabat_041	o__Burkholderiales (UID4000)	49.09	0.51
20082D-06-05-S41-L001-001_maxbin_080	k__Bacteria (UID2982)	50.84	4.59
20082D-06-01-S37-L001-001_metabat_103_sub	k__Bacteria (UID2982)	51.51	3.04
20082D-06-01-S37-L001-001_maxbin_02	k__Bacteria (UID2982)	51.55	25.21
20082D-06-01-S37-L001-001_metabat_121	k__Bacteria (UID1453)	52.03	1.71
20082D-06-06-S42-L001-001_metabat_028	o__Actinomycetales (UID1590)	54.80	0.59
20082D-06-03-S39-L001-001_metabat_031	o__Burkholderiales (UID4000)	55.19	0.03
20082D-06-03-S39-L001-001_metabat_115	k__Bacteria (UID2495)	55.24	1.31
20082D-06-02-S38-L001-001_metabat_128	k__Bacteria (UID2495)	55.33	0.00
20082D-06-02-S38-L001-001_maxbin_024	k__Bacteria (UID1453)	55.77	12.01
20082D-06-03-S39-L001-001_metabat_110	o__Actinomycetales (UID1696)	56.21	3.33
20082D-06-05-S41-L001-001_metabat_103	k__Bacteria (UID1452)	56.24	0.00
20082D-06-03-S39-L001-001_maxbin_131	k__Bacteria (UID203)	56.49	4.55
20082D-06-06-S42-L001-001_metabat_113	k__Bacteria (UID1452)	57.30	2.16
20082D-06-02-S38-L001-001_metabat_117	k__Bacteria (UID1453)	57.44	2.56
20082D-06-01-S37-L001-001_metabat_113	p__Bacteroidetes (UID2591)	57.54	1.07
20082D-06-02-S38-L001-001_metabat_070	k__Bacteria (UID1452)	57.56	0.00
20082D-06-03-S39-L001-001_maxbin_046	k__Bacteria (UID1452)	57.91	1.05
20082D-06-03-S39-L001-001_metabat_015	k__Bacteria (UID1453)	58.52	0.00
20082D-06-03-S39-L001-001_metabat_056	k__Archaea (UID2)	59.74	0.00
20082D-06-04-S40-L001-001_metabat_069	o__Actinomycetales (UID1696)	60.06	1.32
20082D-06-01-S37-L001-001_metabat_050	k__Bacteria (UID203)	61.34	1.72
20082D-06-02-S38-L001-001_metabat_125	k__Bacteria (UID2982)	61.37	0.68
20082D-06-05-S41-L001-001_metabat_124	k__Bacteria (UID1452)	61.64	2.04
20082D-06-05-S41-L001-001_metabat_135	p__Bacteroidetes (UID2591)	61.98	0.74
20082D-06-04-S40-L001-001_maxbin_92	o__Burkholderiales (UID4000)	62.07	18.79
20082D-06-03-S39-L001-001_metabat_055	k__Bacteria (UID1452)	62.18	0.99
20082D-06-03-S39-L001-001_metabat_124	c__Deltaproteobacteria (UID3216)	62.72	0.67
20082D-06-05-S41-L001-001_metabat_111	k__Bacteria (UID2565)	63.20	1.10
20082D-06-06-S42-L001-001_metabat_148	k__Bacteria (UID2982)	63.66	2.74
20082D-06-01-S37-L001-001_metabat_101	c__Gammaproteobacteria (UID4266)	63.71	1.07
20082D-06-06-S42-L001-001_metabat_129	o__Actinomycetales (UID1696)	64.23	0.53
20082D-06-03-S39-L001-001_metabat_122	k__Bacteria (UID203)	65.23	0.00
20082D-06-05-S41-L001-001_metabat_007	f__Rhodobacteraceae (UID3340)	66.21	0.30
20082D-06-05-S41-L001-001_maxbin_020_sub	p__Bacteroidetes (UID2591)	66.88	2.27
20082D-06-06-S42-L001-001_metabat_043	o__Actinomycetales (UID1696)	67.35	0.53
20082D-06-03-S39-L001-001_maxbin_098	k__Bacteria (UID2569)	67.52	3.99
20082D-06-01-S37-L001-001_maxbin_25	o__Actinomycetales (UID1696)	68.43	6.86
20082D-06-03-S39-L001-001_metabat_053	k__Bacteria (UID1452)	68.80	0.93
20082D-06-04-S40-L001-001_maxbin_84_sub	k__Bacteria (UID203)	69.67	20.88
20082D-06-02-S38-L001-001_maxbin_086	o__Actinomycetales (UID1696)	69.82	0.53
20082D-06-05-S41-L001-001_metabat_073	k__Bacteria (UID2982)	70.07	0.00
20082D-06-05-S41-L001-001_metabat_032	o__Actinomycetales (UID1696)	71.29	0.53
20082D-06-02-S38-L001-001_maxbin_018_sub	k__Bacteria (UID1453)	71.95	12.94
20082D-06-01-S37-L001-001_metabat_056	o__Actinomycetales (UID1696)	71.97	0.53
20082D-06-01-S37-L001-001_metabat_015	k__Bacteria (UID203)	72.26	1.72
20082D-06-02-S38-L001-001_metabat_089	k__Bacteria (UID203)	72.26	1.72
20082D-06-01-S37-L001-001_metabat_099	k__Bacteria (UID2982)	72.36	3.72
20082D-06-06-S42-L001-001_maxbin_038	k__Bacteria (UID203)	72.41	15.19
20082D-06-01-S37-L001-001_metabat_053	o__Actinomycetales (UID1696)	72.43	0.53
20082D-06-02-S38-L001-001_metabat_097	k__Bacteria (UID1452)	72.49	2.78
20082D-06-03-S39-L001-001_maxbin_057	k__Bacteria (UID203)	72.49	7.07
20082D-06-01-S37-L001-001_maxbin_04_sub	o__Actinomycetales (UID1590)	72.75	1.76
20082D-06-06-S42-L001-001_metabat_131_sub	o__Cytophagales (UID2937)	73.40	14.55
20082D-06-02-S38-L001-001_metabat_049	o__Actinomycetales (UID1696)	73.78	0.00
20082D-06-05-S41-L001-001_metabat_053	o__Actinomycetales (UID1696)	74.09	0.39
20082D-06-02-S38-L001-001_metabat_039	o__Burkholderiales (UID4001)	74.20	0.00
20082D-06-03-S39-L001-001_metabat_071	k__Bacteria (UID203)	74.27	6.90
20082D-06-05-S41-L001-001_metabat_036	o__Actinomycetales (UID1663)	74.43	1.08
20082D-06-06-S42-L001-001_metabat_056	o__Burkholderiales (UID4000)	74.55	2.76
20082D-06-04-S40-L001-001_metabat_030	o__Actinomycetales (UID1696)	74.59	0.00
20082D-06-06-S42-L001-001_metabat_019	o__Actinomycetales (UID1696)	74.63	0.53
20082D-06-01-S37-L001-001_metabat_079	o__Actinomycetales (UID1696)	75.19	1.32
20082D-06-05-S41-L001-001_metabat_093	c__Betaproteobacteria (UID3888)	75.38	1.64
20082D-06-02-S38-L001-001_metabat_037	o__Actinomycetales (UID1696)	76.46	0.53
20082D-06-02-S38-L001-001_metabat_061	k__Bacteria (UID1453)	76.50	0.85
20082D-06-03-S39-L001-001_maxbin_132	c__Alphaproteobacteria (UID3422)	76.78	1.30
20082D-06-01-S37-L001-001_metabat_055	o__Actinomycetales (UID1696)	76.79	1.05
20082D-06-04-S40-L001-001_metabat_058	o__Actinomycetales (UID1572)	76.90	1.72
20082D-06-03-S39-L001-001_metabat_099	p__Bacteroidetes (UID2591)	77.11	1.48
20082D-06-02-S38-L001-001_metabat_058_sub	o__Actinomycetales (UID1696)	77.39	6.82
20082D-06-06-S42-L001-001_metabat_109	k__Bacteria (UID2982)	77.89	3.07
20082D-06-02-S38-L001-001_metabat_012	k__Bacteria (UID2495)	77.90	0.00
20082D-06-02-S38-L001-001_maxbin_017	k__Bacteria (UID203)	79.02	1.72
20082D-06-03-S39-L001-001_metabat_102	c__Betaproteobacteria (UID3959)	79.06	1.96
20082D-06-06-S42-L001-001_metabat_067	o__Actinomycetales (UID1663)	79.19	42.09
20082D-06-05-S41-L001-001_metabat_064	o__Actinomycetales (UID1696)	79.22	2.63
20082D-06-05-S41-L001-001_metabat_090	p__Bacteroidetes (UID2591)	79.47	1.49
20082D-06-06-S42-L001-001_metabat_058	o__Rhizobiales (UID3654)	79.49	1.80
20082D-06-02-S38-L001-001_maxbin_068	k__Bacteria (UID1452)	79.89	0.00
20082D-06-06-S42-L001-001_metabat_048	o__Actinomycetales (UID1696)	79.92	0.00
20082D-06-01-S37-L001-001_metabat_078	o__Cytophagales (UID2937)	79.96	19.14
20082D-06-01-S37-L001-001_metabat_047_sub	c__Betaproteobacteria (UID3888)	80.34	0.00
20082D-06-01-S37-L001-001_maxbin_75	k__Bacteria (UID1452)	80.64	8.90
20082D-06-02-S38-L001-001_metabat_096	o__Sphingomonadales (UID3310)	80.70	1.02
20082D-06-03-S39-L001-001_metabat_013	o__Actinomycetales (UID1696)	81.24	0.53
20082D-06-02-S38-L001-001_metabat_065	k__Bacteria (UID3187)	81.29	0.17
20082D-06-01-S37-L001-001_metabat_071	k__Bacteria (UID3187)	81.57	0.76
20082D-06-01-S37-L001-001_metabat_038	o__Actinomycetales (UID1696)	81.58	0.53
20082D-06-03-S39-L001-001_maxbin_066_sub	o__Actinomycetales (UID1696)	81.61	4.42
20082D-06-05-S41-L001-001_metabat_026	o__Burkholderiales (UID4000)	81.71	3.58
20082D-06-05-S41-L001-001_metabat_062	o__Burkholderiales (UID4000)	81.90	4.64
20082D-06-05-S41-L001-001_maxbin_039	o__Actinomycetales (UID1696)	81.91	28.77
20082D-06-06-S42-L001-001_metabat_035	c__Betaproteobacteria (UID3888)	82.02	0.00
20082D-06-02-S38-L001-001_metabat_008	k__Bacteria (UID203)	82.03	0.00
20082D-06-05-S41-L001-001_metabat_045	k__Bacteria (UID1453)	82.05	1.28
20082D-06-04-S40-L001-001_metabat_079	p__Bacteroidetes (UID2591)	82.51	3.21
20082D-06-04-S40-L001-001_metabat_081	p__Bacteroidetes (UID2591)	82.58	31.34
20082D-06-01-S37-L001-001_metabat_076	k__Bacteria (UID2982)	82.90	1.01
20082D-06-02-S38-L001-001_maxbin_027	k__Bacteria (UID2982)	83.08	2.36
20082D-06-01-S37-L001-001_metabat_085	c__Gammaproteobacteria (UID4266)	83.16	3.41
20082D-06-02-S38-L001-001_metabat_069	o__Burkholderiales (UID4000)	83.30	3.86
20082D-06-02-S38-L001-001_maxbin_003	o__Actinomycetales (UID1696)	83.35	0.79
20082D-06-01-S37-L001-001_metabat_077	f__Flavobacteriaceae (UID2817)	83.53	1.50
20082D-06-01-S37-L001-001_maxbin_64	k__Bacteria (UID1452)	83.80	2.57
20082D-06-03-S39-L001-001_metabat_018	o__Burkholderiales (UID4000)	83.88	4.44
20082D-06-06-S42-L001-001_metabat_079	k__Bacteria (UID1452)	84.26	1.39
20082D-06-04-S40-L001-001_metabat_063_sub	o__Burkholderiales (UID4000)	84.51	1.98
20082D-06-05-S41-L001-001_maxbin_073	c__Betaproteobacteria (UID3888)	84.51	0.11
20082D-06-03-S39-L001-001_metabat_011	o__Actinomycetales (UID1696)	84.69	0.00
20082D-06-01-S37-L001-001_metabat_060	o__Burkholderiales (UID4000)	84.92	6.39
20082D-06-01-S37-L001-001_metabat_034	k__Bacteria (UID1453)	85.47	1.28
20082D-06-02-S38-L001-001_maxbin_005	o__Actinomycetales (UID1696)	85.47	1.05
20082D-06-05-S41-L001-001_maxbin_083_sub	k__Bacteria (UID2982)	85.57	2.36
20082D-06-01-S37-L001-001_maxbin_23	o__Burkholderiales (UID4000)	85.65	2.93
20082D-06-03-S39-L001-001_metabat_019	o__Actinomycetales (UID1696)	85.71	1.75
20082D-06-05-S41-L001-001_metabat_034_sub	o__Burkholderiales (UID4000)	85.81	1.28
20082D-06-03-S39-L001-001_metabat_064	k__Bacteria (UID1452)	86.11	0.00
20082D-06-02-S38-L001-001_metabat_074	k__Bacteria (UID2982)	86.15	0.68
20082D-06-05-S41-L001-001_metabat_057	o__Actinomycetales (UID1663)	86.18	0.00
20082D-06-06-S42-L001-001_metabat_083	k__Bacteria (UID1453)	86.32	2.99
20082D-06-02-S38-L001-001_metabat_102	p__Bacteroidetes (UID2605)	86.38	0.63
20082D-06-06-S42-L001-001_metabat_117	k__Bacteria (UID1452)	86.59	1.98
20082D-06-02-S38-L001-001_metabat_050	k__Bacteria (UID1453)	86.75	1.71
20082D-06-05-S41-L001-001_metabat_100	p__Bacteroidetes (UID2591)	86.86	1.49
20082D-06-04-S40-L001-001_metabat_008	o__Actinomycetales (UID1696)	86.88	0.00
20082D-06-02-S38-L001-001_maxbin_092	c__Betaproteobacteria (UID3888)	86.99	3.57
20082D-06-03-S39-L001-001_maxbin_025	k__Bacteria (UID1453)	87.61	2.23
20082D-06-01-S37-L001-001_metabat_044	k__Bacteria (UID2569)	87.63	0.59
20082D-06-01-S37-L001-001_metabat_026	o__Burkholderiales (UID4001)	87.69	0.38
20082D-06-03-S39-L001-001_maxbin_092	k__Bacteria (UID2982)	87.71	2.75
20082D-06-02-S38-L001-001_metabat_024	o__Actinomycetales (UID1696)	87.73	0.00
20082D-06-05-S41-L001-001_metabat_035	k__Bacteria (UID1452)	87.95	0.93
20082D-06-01-S37-L001-001_metabat_018	o__Actinomycetales (UID1696)	87.99	0.00
20082D-06-02-S38-L001-001_metabat_079	p__Bacteroidetes (UID2591)	88.30	3.45
20082D-06-05-S41-L001-001_maxbin_097	o__Rhizobiales (UID3654)	88.35	5.03
20082D-06-03-S39-L001-001_metabat_034	k__Bacteria (UID2982)	88.43	3.94
20082D-06-06-S42-L001-001_maxbin_036	k__Bacteria (UID1453)	88.46	2.61
20082D-06-06-S42-L001-001_metabat_005	o__Actinomycetales (UID1696)	88.73	1.05
20082D-06-02-S38-L001-001_metabat_020	o__Actinomycetales (UID1572)	88.74	2.78
20082D-06-06-S42-L001-001_metabat_007	o__Burkholderiales (UID4001)	88.78	0.00
20082D-06-03-S39-L001-001_maxbin_120	p__Bacteroidetes (UID2591)	88.80	2.05
20082D-06-04-S40-L001-001_maxbin_09	o__Actinomycetales (UID1572)	88.83	7.70
20082D-06-03-S39-L001-001_metabat_005	o__Burkholderiales (UID4000)	88.87	0.67
20082D-06-05-S41-L001-001_metabat_067	c__Betaproteobacteria (UID3971)	89.12	1.29
20082D-06-04-S40-L001-001_metabat_053	k__Bacteria (UID2982)	89.32	0.23
20082D-06-02-S38-L001-001_maxbin_081	p__Bacteroidetes (UID2591)	89.34	6.77
20082D-06-02-S38-L001-001_metabat_056	c__Alphaproteobacteria (UID3422)	89.53	1.76
20082D-06-04-S40-L001-001_metabat_025	o__Burkholderiales (UID4000)	89.54	1.04
20082D-06-01-S37-L001-001_metabat_025	o__Actinomycetales (UID1696)	89.57	0.00
20082D-06-04-S40-L001-001_maxbin_79	k__Bacteria (UID1452)	89.58	0.93
20082D-06-05-S41-L001-001_metabat_020	o__Burkholderiales (UID4001)	89.59	0.40
20082D-06-04-S40-L001-001_metabat_021	c__Betaproteobacteria (UID3971)	89.63	1.48
20082D-06-06-S42-L001-001_metabat_062	k__Bacteria (UID2982)	89.72	2.20
20082D-06-01-S37-L001-001_metabat_042_sub	k__Bacteria (UID1453)	89.74	2.14
20082D-06-03-S39-L001-001_metabat_065	o__Bacteroidales (UID2617)	89.92	2.85
20082D-06-02-S38-L001-001_maxbin_046	o__Burkholderiales (UID4001)	90.00	33.54
20082D-06-02-S38-L001-001_metabat_071_sub	o__Burkholderiales (UID4000)	90.04	1.98
20082D-06-02-S38-L001-001_maxbin_012	o__Actinomycetales (UID1572)	90.13	0.29
20082D-06-05-S41-L001-001_maxbin_033_sub	o__Burkholderiales (UID4000)	90.14	1.08
20082D-06-01-S37-L001-001_metabat_073	o__Burkholderiales (UID4000)	90.21	2.82
20082D-06-03-S39-L001-001_maxbin_121	c__Betaproteobacteria (UID3888)	90.38	3.15
20082D-06-03-S39-L001-001_metabat_009	p__Bacteroidetes (UID2591)	90.42	0.74
20082D-06-02-S38-L001-001_metabat_083	p__Bacteroidetes (UID2591)	90.48	0.49
20082D-06-01-S37-L001-001_metabat_029	o__Burkholderiales (UID4001)	90.59	0.21
20082D-06-03-S39-L001-001_metabat_021	k__Bacteria (UID2570)	90.62	0.00
20082D-06-04-S40-L001-001_metabat_017	o__Actinomycetales (UID1572)	90.83	2.34
20082D-06-05-S41-L001-001_metabat_069	o__Burkholderiales (UID4000)	91.26	2.57
20082D-06-06-S42-L001-001_metabat_030	o__Burkholderiales (UID4001)	91.52	4.02
20082D-06-03-S39-L001-001_maxbin_028_sub	c__Betaproteobacteria (UID3888)	91.55	78.50
20082D-06-01-S37-L001-001_metabat_030	k__Bacteria (UID2982)	91.77	0.00
20082D-06-05-S41-L001-001_maxbin_019	o__Actinomycetales (UID1572)	91.79	0.58
20082D-06-03-S39-L001-001_metabat_006	o__Cytophagales (UID2937)	91.81	0.00
20082D-06-03-S39-L001-001_metabat_042	c__Gammaproteobacteria (UID4202)	91.86	1.56
20082D-06-02-S38-L001-001_maxbin_055	o__Actinomycetales (UID1572)	91.91	0.57
20082D-06-06-S42-L001-001_metabat_009	o__Burkholderiales (UID4000)	91.99	1.17
20082D-06-05-S41-L001-001_metabat_029	p__Bacteroidetes (UID2591)	92.12	0.49
20082D-06-05-S41-L001-001_metabat_055	k__Bacteria (UID2982)	92.14	3.04
20082D-06-01-S37-L001-001_metabat_083	k__Bacteria (UID2982)	92.20	1.01
20082D-06-06-S42-L001-001_metabat_051	o__Actinomycetales (UID1572)	92.24	1.46
20082D-06-01-S37-L001-001_metabat_027	k__Bacteria (UID1453)	92.31	4.70
20082D-06-06-S42-L001-001_metabat_044	c__Alphaproteobacteria (UID3422)	92.62	1.43
20082D-06-06-S42-L001-001_metabat_029	o__Burkholderiales (UID4002)	92.69	1.84
20082D-06-03-S39-L001-001_metabat_057	k__Bacteria (UID2982)	92.74	0.72
20082D-06-05-S41-L001-001_metabat_004	o__Burkholderiales (UID4001)	92.81	1.40
20082D-06-01-S37-L001-001_metabat_013	o__Rhizobiales (UID3654)	92.89	0.69
20082D-06-01-S37-L001-001_metabat_021	p__Bacteroidetes (UID2591)	92.93	1.23
20082D-06-01-S37-L001-001_metabat_084_sub	c__Alphaproteobacteria (UID3422)	92.97	2.04
20082D-06-06-S42-L001-001_maxbin_004	c__Betaproteobacteria (UID3971)	93.01	6.70
20082D-06-06-S42-L001-001_maxbin_022	k__Bacteria (UID203)	93.12	9.87
20082D-06-03-S39-L001-001_metabat_003	o__Burkholderiales (UID4001)	93.25	0.10
20082D-06-06-S42-L001-001_metabat_010	o__Burkholderiales (UID4000)	93.33	2.14
20082D-06-03-S39-L001-001_metabat_040	k__Bacteria (UID2982)	93.40	1.40
20082D-06-05-S41-L001-001_metabat_006_sub	o__Burkholderiales (UID4000)	93.42	4.29
20082D-06-02-S38-L001-001_metabat_026	o__Actinomycetales (UID1663)	93.48	1.62
20082D-06-02-S38-L001-001_metabat_030	o__Rhizobiales (UID3654)	93.52	0.38
20082D-06-03-S39-L001-001_metabat_028	c__Betaproteobacteria (UID3888)	93.62	1.71
20082D-06-04-S40-L001-001_maxbin_77	o__Cytophagales (UID2937)	93.73	0.96
20082D-06-06-S42-L001-001_maxbin_008	k__Bacteria (UID203)	93.77	9.72
20082D-06-04-S40-L001-001_metabat_064	c__Alphaproteobacteria (UID3422)	93.86	1.48
20082D-06-06-S42-L001-001_metabat_021	p__Bacteroidetes (UID2591)	94.17	2.13
20082D-06-03-S39-L001-001_maxbin_130	p__Bacteroidetes (UID2591)	94.31	9.72
20082D-06-02-S38-L001-001_metabat_077	p__Proteobacteria (UID3887)	94.55	0.95
20082D-06-06-S42-L001-001_maxbin_053	o__Burkholderiales (UID4002)	94.64	0.40
20082D-06-05-S41-L001-001_metabat_001	k__Bacteria (UID2982)	94.94	1.59
20082D-06-02-S38-L001-001_metabat_066	p__Bacteroidetes (UID2591)	95.03	0.90
20082D-06-03-S39-L001-001_metabat_030	p__Bacteroidetes (UID2591)	95.07	0.25
20082D-06-02-S38-L001-001_metabat_023	o__Rhizobiales (UID3654)	95.14	0.89
20082D-06-01-S37-L001-001_metabat_012	p__Bacteroidetes (UID2591)	95.16	0.00
20082D-06-05-S41-L001-001_maxbin_026	c__Alphaproteobacteria (UID3422)	95.22	2.98
20082D-06-01-S37-L001-001_metabat_019	o__Burkholderiales (UID4000)	95.24	4.09
20082D-06-03-S39-L001-001_maxbin_001_sub	c__Betaproteobacteria (UID3888)	95.31	10.11
20082D-06-02-S38-L001-001_metabat_029	o__Burkholderiales (UID4000)	95.39	1.89
20082D-06-02-S38-L001-001_metabat_081	p__Bacteroidetes (UID2591)	95.41	1.25
20082D-06-03-S39-L001-001_metabat_050	c__Betaproteobacteria (UID3888)	95.43	2.65
20082D-06-01-S37-L001-001_metabat_017	k__Bacteria (UID2565)	95.45	2.27
20082D-06-06-S42-L001-001_metabat_002	o__Burkholderiales (UID4000)	95.48	0.73
20082D-06-06-S42-L001-001_metabat_012	c__Betaproteobacteria (UID3959)	95.54	1.85
20082D-06-05-S41-L001-001_maxbin_081	o__Burkholderiales (UID4000)	95.59	6.62
20082D-06-06-S42-L001-001_metabat_018	k__Bacteria (UID2982)	95.61	1.69
20082D-06-04-S40-L001-001_maxbin_52	c__Gammaproteobacteria (UID4266)	95.64	45.49
20082D-06-06-S42-L001-001_metabat_031	c__Betaproteobacteria (UID3971)	95.72	0.88
20082D-06-02-S38-L001-001_maxbin_015	o__Rhizobiales (UID3654)	95.84	1.78
20082D-06-01-S37-L001-001_metabat_057	k__Bacteria (UID2570)	95.90	0.55
20082D-06-01-S37-L001-001_maxbin_28	o__Rhizobiales (UID3654)	95.93	3.92
20082D-06-02-S38-L001-001_metabat_042	k__Bacteria (UID2982)	95.95	1.35
20082D-06-04-S40-L001-001_metabat_020	p__Bacteroidetes (UID2591)	96.02	0.62
20082D-06-02-S38-L001-001_maxbin_067	o__Burkholderiales (UID4000)	96.11	41.80
20082D-06-05-S41-L001-001_metabat_048	f__Rhodobacteraceae (UID3340)	96.26	5.85
20082D-06-02-S38-L001-001_metabat_064	o__Burkholderiales (UID4000)	96.28	2.19
20082D-06-05-S41-L001-001_metabat_021	c__Betaproteobacteria (UID3959)	96.31	2.13
20082D-06-02-S38-L001-001_maxbin_105	k__Bacteria (UID2569)	96.51	1.08
20082D-06-02-S38-L001-001_metabat_009	o__Burkholderiales (UID4001)	96.52	1.17
20082D-06-01-S37-L001-001_metabat_058	k__Bacteria (UID203)	96.55	29.94
20082D-06-04-S40-L001-001_maxbin_55	p__Bacteroidetes (UID2591)	96.55	0.03
20082D-06-05-S41-L001-001_metabat_005	k__Bacteria (UID2569)	96.59	0.00
20082D-06-04-S40-L001-001_metabat_039_sub	o__Burkholderiales (UID4000)	96.63	1.62
20082D-06-05-S41-L001-001_metabat_013	k__Bacteria (UID2570)	96.72	0.00
20082D-06-02-S38-L001-001_metabat_005	o__Burkholderiales (UID4000)	96.73	1.48
20082D-06-01-S37-L001-001_maxbin_59	p__Proteobacteria (UID3887)	96.81	2.31
20082D-06-06-S42-L001-001_metabat_004	k__Bacteria (UID2982)	96.94	0.23
20082D-06-04-S40-L001-001_metabat_001	o__Burkholderiales (UID4000)	97.11	1.48
20082D-06-04-S40-L001-001_metabat_010	k__Bacteria (UID2982)	97.30	0.68
20082D-06-05-S41-L001-001_maxbin_006	k__Bacteria (UID2982)	97.30	1.35
20082D-06-06-S42-L001-001_metabat_017	k__Bacteria (UID2982)	97.30	1.35
20082D-06-04-S40-L001-001_metabat_016_sub	k__Bacteria (UID2569)	97.31	0.00
20082D-06-01-S37-L001-001_maxbin_42	o__Burkholderiales (UID4000)	97.43	3.95
20082D-06-01-S37-L001-001_metabat_031_sub	k__Bacteria (UID1452)	97.47	1.98
20082D-06-03-S39-L001-001_metabat_036	k__Bacteria (UID2982)	97.54	2.38
20082D-06-02-S38-L001-001_metabat_051	k__Bacteria (UID2982)	97.64	1.69
20082D-06-05-S41-L001-001_maxbin_046	o__Burkholderiales (UID4000)	97.69	1.40
20082D-06-06-S42-L001-001_metabat_016	o__Sphingomonadales (UID3310)	97.71	0.20
20082D-06-05-S41-L001-001_maxbin_043	p__Bacteroidetes (UID2591)	97.82	6.90
20082D-06-05-S41-L001-001_metabat_024	k__Bacteria (UID2982)	97.91	2.03
20082D-06-01-S37-L001-001_metabat_020	p__Proteobacteria (UID3887)	97.94	0.00
20082D-06-02-S38-L001-001_metabat_016	k__Bacteria (UID3187)	98.05	0.90
20082D-06-03-S39-L001-001_maxbin_128	c__Betaproteobacteria (UID3888)	98.10	0.43
20082D-06-03-S39-L001-001_metabat_002	o__Burkholderiales (UID4000)	98.16	1.48
20082D-06-05-S41-L001-001_maxbin_035	k__Bacteria (UID1453)	98.21	1.28
20082D-06-06-S42-L001-001_maxbin_030	k__Bacteria (UID2569)	98.21	0.00
20082D-06-03-S39-L001-001_metabat_032	c__Gammaproteobacteria (UID4202)	98.22	1.01
20082D-06-03-S39-L001-001_metabat_004	k__Bacteria (UID2569)	98.39	0.00
20082D-06-04-S40-L001-001_metabat_048	f__Rhodobacteraceae (UID3340)	98.41	0.78
20082D-06-01-S37-L001-001_metabat_004	o__Burkholderiales (UID4002)	98.43	0.40
20082D-06-02-S38-L001-001_metabat_006	o__Burkholderiales (UID4002)	98.43	0.40
20082D-06-02-S38-L001-001_metabat_018	o__Burkholderiales (UID4000)	98.44	0.78
20082D-06-01-S37-L001-001_metabat_002	p__Bacteroidetes (UID2591)	98.52	0.99
20082D-06-02-S38-L001-001_maxbin_090	p__Bacteroidetes (UID2591)	98.52	1.23
20082D-06-04-S40-L001-001_metabat_038	c__Alphaproteobacteria (UID3305)	98.57	1.09
20082D-06-01-S37-L001-001_metabat_063	o__Burkholderiales (UID4000)	98.59	1.17
20082D-06-04-S40-L001-001_metabat_011	k__Bacteria (UID2982)	98.64	1.36
20082D-06-04-S40-L001-001_maxbin_88	o__Burkholderiales (UID4000)	98.68	3.40
20082D-06-02-S38-L001-001_metabat_022	o__Burkholderiales (UID4000)	99.07	0.18
20082D-06-01-S37-L001-001_metabat_059	k__Bacteria (UID2982)	99.18	0.14
20082D-06-02-S38-L001-001_maxbin_041	k__Bacteria (UID2570)	99.45	0.00
20082D-06-04-S40-L001-001_maxbin_63	k__Bacteria (UID2570)	99.45	0.55
20082D-06-01-S37-L001-001_metabat_005	k__Bacteria (UID2569)	99.46	1.67
20082D-06-01-S37-L001-001_maxbin_58	p__Bacteroidetes (UID2591)	99.49	1.52
20082D-06-02-S38-L001-001_maxbin_073	p__Bacteroidetes (UID2591)	99.51	0.51
20082D-06-05-S41-L001-001_metabat_011	p__Bacteroidetes (UID2591)	99.51	0.78
20082D-06-02-S38-L001-001_metabat_021	p__Bacteroidetes (UID2605)	99.52	1.59
