# Supplementary material for: CrAssphage May Be Viable Markers of Contamination in Pristine and Contaminated River Water
Source: mSystems. 2023 Feb 6;8(1):e01282-22. doi: 10.1128/msystems.01282-22 (PMC9948693; doi:10.1128/msystems.01282-22)
Supplement: TABLE S2 [file msystems.01282-22-s0002.xlsx]

## Sheet: Sheet1
Bacteroidota genomes from this study	Bacteroidota from NCBI	ANI score
20082D-06-01-S37-L001-001_maxbin_58.fna	GCA_014190515.1_ASM1419051v1_genomic.fna	79.6642
20082D-06-01-S37-L001-001_metabat_005.fna	GCA_017983405.1_ASM1798340v1_genomic.fna	80.3014
20082D-06-01-S37-L001-001_metabat_012.fna	GCA_003509845.1_ASM350984v1_genomic.fna	78.8547
20082D-06-01-S37-L001-001_metabat_012.fna	GCA_017983845.1_ASM1798384v1_genomic.fna	78.5338
20082D-06-01-S37-L001-001_metabat_012.fna	GCA_017985305.1_ASM1798530v1_genomic.fna	78.2486
20082D-06-01-S37-L001-001_metabat_012.fna	GCA_018004045.1_ASM1800404v1_genomic.fna	78.2413
20082D-06-01-S37-L001-001_metabat_012.fna	GCA_002299885.1_ASM229988v1_genomic.fna	77.9
20082D-06-01-S37-L001-001_metabat_012.fna	GCA_018003245.1_ASM1800324v1_genomic.fna	77.4911
20082D-06-01-S37-L001-001_metabat_021.fna	GCA_003509845.1_ASM350984v1_genomic.fna	78.7698
20082D-06-01-S37-L001-001_metabat_021.fna	GCA_017983845.1_ASM1798384v1_genomic.fna	78.3692
20082D-06-01-S37-L001-001_metabat_021.fna	GCA_002299885.1_ASM229988v1_genomic.fna	78.2645
20082D-06-01-S37-L001-001_metabat_021.fna	GCA_017985305.1_ASM1798530v1_genomic.fna	78.1582
20082D-06-01-S37-L001-001_metabat_021.fna	GCA_018003245.1_ASM1800324v1_genomic.fna	77.7289
20082D-06-01-S37-L001-001_metabat_021.fna	GCA_018004045.1_ASM1800404v1_genomic.fna	76.6749
20082D-06-01-S37-L001-001_metabat_057.fna	GCA_002293105.1_ASM229310v1_genomic.fna	81.4475
20082D-06-01-S37-L001-001_metabat_057.fna	GCA_014190555.1_ASM1419055v1_genomic.fna	78.7569
20082D-06-01-S37-L001-001_metabat_057.fna	GCA_002347985.1_ASM234798v1_genomic.fna	78.6889
20082D-06-01-S37-L001-001_metabat_077.fna	GCA_003511865.1_ASM351186v1_genomic.fna	78.1255
20082D-06-01-S37-L001-001_metabat_077.fna	GCA_003525665.1_ASM352566v1_genomic.fna	78.0485
20082D-06-01-S37-L001-001_metabat_077.fna	GCA_002217235.1_ASM221723v1_genomic.fna	77.9944
20082D-06-01-S37-L001-001_metabat_077.fna	GCA_000422705.1_ASM42270v1_genomic.fna	77.7926
20082D-06-01-S37-L001-001_metabat_077.fna	GCA_007097285.1_ASM709728v1_genomic.fna	77.7711
20082D-06-01-S37-L001-001_metabat_077.fna	GCA_017948675.1_ASM1794867v1_genomic.fna	77.681
20082D-06-01-S37-L001-001_metabat_077.fna	GCA_003242135.1_ASM324213v1_genomic.fna	77.6575
20082D-06-01-S37-L001-001_metabat_077.fna	GCA_013298525.1_ASM1329852v1_genomic.fna	77.5452
20082D-06-01-S37-L001-001_metabat_077.fna	GCA_004362665.1_ASM436266v1_genomic.fna	77.5225
20082D-06-01-S37-L001-001_metabat_077.fna	GCA_004362015.1_ASM436201v1_genomic.fna	77.3793
20082D-06-01-S37-L001-001_metabat_077.fna	GCA_003984835.1_ASM398483v1_genomic.fna	77.3135
20082D-06-02-S38-L001-001_maxbin_041.fna	GCA_002293105.1_ASM229310v1_genomic.fna	81.4141
20082D-06-02-S38-L001-001_maxbin_041.fna	GCA_014190555.1_ASM1419055v1_genomic.fna	78.7801
20082D-06-02-S38-L001-001_maxbin_041.fna	GCA_002347985.1_ASM234798v1_genomic.fna	78.6725
20082D-06-02-S38-L001-001_maxbin_081.fna	GCA_002281085.1_ASM228108v1_genomic.fna	84.1662
20082D-06-02-S38-L001-001_maxbin_081.fna	GCA_002282285.1_ASM228228v1_genomic.fna	83.9139
20082D-06-02-S38-L001-001_maxbin_081.fna	GCA_002256765.1_ASM225676v1_genomic.fna	83.8329
20082D-06-02-S38-L001-001_maxbin_081.fna	GCA_002279945.1_ASM227994v1_genomic.fna	76.2883
20082D-06-02-S38-L001-001_maxbin_090.fna	GCA_014190495.1_ASM1419049v1_genomic.fna	76.9683
20082D-06-02-S38-L001-001_metabat_081.fna	GCA_003509845.1_ASM350984v1_genomic.fna	78.6415
20082D-06-02-S38-L001-001_metabat_081.fna	GCA_017983845.1_ASM1798384v1_genomic.fna	78.3372
20082D-06-02-S38-L001-001_metabat_081.fna	GCA_017985305.1_ASM1798530v1_genomic.fna	78.0625
20082D-06-02-S38-L001-001_metabat_081.fna	GCA_018003245.1_ASM1800324v1_genomic.fna	77.7407
20082D-06-02-S38-L001-001_metabat_083.fna	GCA_013298065.1_ASM1329806v1_genomic.fna	85.2447
20082D-06-02-S38-L001-001_metabat_083.fna	GCA_004295245.1_ASM429524v1_genomic.fna	85.1263
20082D-06-03-S39-L001-001_maxbin_120.fna	GCA_002281085.1_ASM228108v1_genomic.fna	85.6053
20082D-06-03-S39-L001-001_maxbin_120.fna	GCA_002282285.1_ASM228228v1_genomic.fna	85.1088
20082D-06-03-S39-L001-001_maxbin_120.fna	GCA_002256765.1_ASM225676v1_genomic.fna	84.9467
20082D-06-03-S39-L001-001_maxbin_130.fna	GCA_013298065.1_ASM1329806v1_genomic.fna	85.288
20082D-06-03-S39-L001-001_maxbin_130.fna	GCA_004295245.1_ASM429524v1_genomic.fna	85.1585
20082D-06-03-S39-L001-001_metabat_006.fna	GCA_017984215.1_ASM1798421v1_genomic.fna	78.3258
20082D-06-03-S39-L001-001_metabat_006.fna	GCA_004307425.1_ASM430742v1_genomic.fna	78.2965
20082D-06-03-S39-L001-001_metabat_006.fna	GCA_009924465.1_ASM992446v1_genomic.fna	78.2857
20082D-06-03-S39-L001-001_metabat_006.fna	GCA_004307415.1_ASM430741v1_genomic.fna	78.2402
20082D-06-03-S39-L001-001_metabat_006.fna	GCA_002479825.1_ASM247982v1_genomic.fna	78.1546
20082D-06-03-S39-L001-001_metabat_006.fna	GCA_002454335.1_ASM245433v1_genomic.fna	78.1228
20082D-06-03-S39-L001-001_metabat_006.fna	GCA_017984595.1_ASM1798459v1_genomic.fna	78.1174
20082D-06-03-S39-L001-001_metabat_006.fna	GCA_002454295.1_ASM245429v1_genomic.fna	78.1004
20082D-06-03-S39-L001-001_metabat_006.fna	GCA_002479785.1_ASM247978v1_genomic.fna	77.9286
20082D-06-03-S39-L001-001_metabat_006.fna	GCA_011090385.1_ASM1109038v1_genomic.fna	77.5645
20082D-06-03-S39-L001-001_metabat_021.fna	GCA_002293105.1_ASM229310v1_genomic.fna	81.4994
20082D-06-03-S39-L001-001_metabat_021.fna	GCA_014190555.1_ASM1419055v1_genomic.fna	78.7899
20082D-06-03-S39-L001-001_metabat_021.fna	GCA_002347985.1_ASM234798v1_genomic.fna	78.677
20082D-06-04-S40-L001-001_maxbin_55.fna	GCA_018004045.1_ASM1800404v1_genomic.fna	87.5752
20082D-06-04-S40-L001-001_maxbin_55.fna	GCA_017987615.1_ASM1798761v1_genomic.fna	87.3433
20082D-06-04-S40-L001-001_maxbin_55.fna	20082D-06-05-S41-L001-001_maxbin_020_sub.fna	87.1197
20082D-06-04-S40-L001-001_maxbin_55.fna	GCA_002279945.1_ASM227994v1_genomic.fna	77.2202
20082D-06-04-S40-L001-001_maxbin_63.fna	GCA_002293105.1_ASM229310v1_genomic.fna	81.4501
20082D-06-04-S40-L001-001_maxbin_63.fna	GCA_002347985.1_ASM234798v1_genomic.fna	78.7055
20082D-06-04-S40-L001-001_maxbin_63.fna	GCA_014190555.1_ASM1419055v1_genomic.fna	78.6438
20082D-06-04-S40-L001-001_maxbin_77.fna	GCA_002454295.1_ASM245429v1_genomic.fna	83.6211
20082D-06-04-S40-L001-001_maxbin_77.fna	GCA_004307415.1_ASM430741v1_genomic.fna	83.5305
20082D-06-04-S40-L001-001_maxbin_77.fna	GCA_004307425.1_ASM430742v1_genomic.fna	83.4689
20082D-06-04-S40-L001-001_maxbin_77.fna	GCA_002479785.1_ASM247978v1_genomic.fna	83.2737
20082D-06-04-S40-L001-001_maxbin_77.fna	GCA_017984215.1_ASM1798421v1_genomic.fna	78.958
20082D-06-04-S40-L001-001_maxbin_77.fna	GCA_017984595.1_ASM1798459v1_genomic.fna	78.9012
20082D-06-04-S40-L001-001_maxbin_77.fna	GCA_002479825.1_ASM247982v1_genomic.fna	78.5399
20082D-06-04-S40-L001-001_maxbin_77.fna	GCA_002454335.1_ASM245433v1_genomic.fna	78.3997
20082D-06-04-S40-L001-001_maxbin_77.fna	GCA_011250515.1_ASM1125051v1_genomic.fna	77.9783
20082D-06-04-S40-L001-001_maxbin_77.fna	GCA_011090385.1_ASM1109038v1_genomic.fna	77.7289
20082D-06-04-S40-L001-001_metabat_020.fna	GCA_017983845.1_ASM1798384v1_genomic.fna	78.1769
20082D-06-04-S40-L001-001_metabat_020.fna	GCA_017985305.1_ASM1798530v1_genomic.fna	78.0078
20082D-06-04-S40-L001-001_metabat_020.fna	GCA_002299885.1_ASM229988v1_genomic.fna	77.811
20082D-06-04-S40-L001-001_metabat_020.fna	GCA_003509845.1_ASM350984v1_genomic.fna	77.7365
20082D-06-04-S40-L001-001_metabat_020.fna	GCA_018003245.1_ASM1800324v1_genomic.fna	77.379
20082D-06-05-S41-L001-001_maxbin_020_sub.fna	GCA_018004045.1_ASM1800404v1_genomic.fna	85.3972
20082D-06-05-S41-L001-001_maxbin_020_sub.fna	GCA_017987615.1_ASM1798761v1_genomic.fna	84.9534
20082D-06-05-S41-L001-001_maxbin_043.fna	GCA_018004045.1_ASM1800404v1_genomic.fna	87.4706
20082D-06-05-S41-L001-001_maxbin_043.fna	GCA_017987615.1_ASM1798761v1_genomic.fna	87.3219
20082D-06-05-S41-L001-001_maxbin_043.fna	GCA_002279945.1_ASM227994v1_genomic.fna	76.8619
20082D-06-05-S41-L001-001_maxbin_043.fna	GCA_018003245.1_ASM1800324v1_genomic.fna	76.1396
20082D-06-05-S41-L001-001_metabat_011.fna	GCA_002281085.1_ASM228108v1_genomic.fna	86.1369
20082D-06-05-S41-L001-001_metabat_011.fna	GCA_002282285.1_ASM228228v1_genomic.fna	85.6222
20082D-06-05-S41-L001-001_metabat_011.fna	GCA_002256765.1_ASM225676v1_genomic.fna	85.3956
20082D-06-05-S41-L001-001_metabat_011.fna	GCA_018004045.1_ASM1800404v1_genomic.fna	78.0021
20082D-06-05-S41-L001-001_metabat_011.fna	GCA_002279945.1_ASM227994v1_genomic.fna	77.1485
20082D-06-05-S41-L001-001_metabat_011.fna	GCA_009773795.1_ASM977379v1_genomic.fna	76.8175
20082D-06-05-S41-L001-001_metabat_013.fna	GCA_002293105.1_ASM229310v1_genomic.fna	81.4875
20082D-06-05-S41-L001-001_metabat_013.fna	GCA_014190555.1_ASM1419055v1_genomic.fna	78.5668
20082D-06-05-S41-L001-001_metabat_013.fna	GCA_002347985.1_ASM234798v1_genomic.fna	78.5106
20082D-06-05-S41-L001-001_metabat_029.fna	GCA_003509845.1_ASM350984v1_genomic.fna	78.9073
20082D-06-05-S41-L001-001_metabat_029.fna	GCA_002299885.1_ASM229988v1_genomic.fna	78.5932
20082D-06-05-S41-L001-001_metabat_029.fna	GCA_017983845.1_ASM1798384v1_genomic.fna	78.4164
20082D-06-05-S41-L001-001_metabat_029.fna	GCA_017985305.1_ASM1798530v1_genomic.fna	78.0834
20082D-06-05-S41-L001-001_metabat_029.fna	GCA_018004045.1_ASM1800404v1_genomic.fna	77.7806
20082D-06-05-S41-L001-001_metabat_029.fna	GCA_017987615.1_ASM1798761v1_genomic.fna	77.5457
20082D-06-05-S41-L001-001_metabat_029.fna	GCA_018003245.1_ASM1800324v1_genomic.fna	77.5201
20082D-06-05-S41-L001-001_metabat_029.fna	GCA_002279945.1_ASM227994v1_genomic.fna	77.2288
20082D-06-06-S42-L001-001_metabat_021.fna	GCA_017983845.1_ASM1798384v1_genomic.fna	79.3882
20082D-06-06-S42-L001-001_metabat_021.fna	GCA_017985305.1_ASM1798530v1_genomic.fna	79.2449
20082D-06-06-S42-L001-001_metabat_021.fna	GCA_002299885.1_ASM229988v1_genomic.fna	78.7081
20082D-06-06-S42-L001-001_metabat_021.fna	GCA_003509845.1_ASM350984v1_genomic.fna	78.5225
20082D-06-06-S42-L001-001_metabat_021.fna	GCA_018003245.1_ASM1800324v1_genomic.fna	77.8475
