# Supplementary material for: CrAssphage May Be Viable Markers of Contamination in Pristine and Contaminated River Water
Source: mSystems. 2023 Feb 6;8(1):e01282-22. doi: 10.1128/msystems.01282-22 (PMC9948693; doi:10.1128/msystems.01282-22)
Supplement: TABLE S3 [file msystems.01282-22-s0003.xlsx]

## Sheet: Sheet1
NODE_131_length_113134_cov_27.719524,20082D-06-02-S38-L001-001_metabat_081,d__Bacteria	p__Bacteroidota	c__Bacteroidia	o__Chitinophagales	f__Chitinophagaceae	g__Sediminibacterium	s__,iPHoP-RF,90.80,None
NODE_131_length_113134_cov_27.719524,20082D-06-01-S37-L001-001_metabat_021,d__Bacteria	p__Bacteroidota	c__Bacteroidia	o__Chitinophagales	f__Chitinophagaceae	g__Sediminibacterium	s__,iPHoP-RF,90.10,None
NODE_16247_length_4677_cov_4.864344,GB_GCA_900315425.1,d__Bacteria	p__Firmicutes_A	c__Clostridia	o__Lachnospirales	f__Lachnospiraceae	g__CAG-603	s__CAG-603 sp900315425,iPHoP-RF,91.40,None
NODE_2284_length_24834_cov_7.733645,GB_GCA_903848125.1,d__Bacteria	p__Bacteroidota	c__Bacteroidia	o__Chitinophagales	f__Chitinophagaceae	g__Sediminibacterium	s__Sediminibacterium sp903848125,iPHoP-RF,96.10,None
NODE_2284_length_24834_cov_7.733645,GB_GCA_003509845.1,d__Bacteria	p__Bacteroidota	c__Bacteroidia	o__Chitinophagales	f__Chitinophagaceae	g__Sediminibacterium	s__Sediminibacterium sp003509845,iPHoP-RF,95.70,None
NODE_2284_length_24834_cov_7.733645,GB_GCA_903854725.1,d__Bacteria	p__Bacteroidota	c__Bacteroidia	o__Chitinophagales	f__Chitinophagaceae	g__Sediminibacterium	s__Sediminibacterium sp903854725,iPHoP-RF,95.70,None
NODE_2284_length_24834_cov_7.733645,GB_GCA_903824725.1,d__Bacteria	p__Bacteroidota	c__Bacteroidia	o__Chitinophagales	f__Chitinophagaceae	g__Sediminibacterium	s__Sediminibacterium sp903824725,iPHoP-RF,95.40,None
NODE_24971_length_3206_cov_2.542685,RS_GCF_004010835.2,d__Bacteria	p__Firmicutes	c__Bacilli	o__Lactobacillales	f__Lactobacillaceae	g__Oenococcus	s__Oenococcus sp004010835,iPHoP-RF,93.10,None
