# Supplementary material for: CrAssphage May Be Viable Markers of Contamination in Pristine and Contaminated River Water
Source: mSystems. 2023 Feb 6;8(1):e01282-22. doi: 10.1128/msystems.01282-22 (PMC9948693; doi:10.1128/msystems.01282-22)
Supplement: TABLE S4 [file msystems.01282-22-s0004.xlsx]

## Sheet: Sheet1
Contig_ID	B1 (TPM)	B2 (TPM)	B3 (TPM)	L1 (TPM)	L2 (TPM)	L3 (TPM)
crAss_114_L1	84.5171	146.118	168.231	295892	200799	98990.6
crAss_378_B1	301557	9400.35	254.921	170.836	2094.52	687.4
crAss_84_L3	210.424	118.679	191.509	1245.74	1121.98	318591
crAss_97_L3	39.6672	27.0799	78.168	110.59	57.0892	92275.3
crAss_102_L3	361.761	223.445	52.8062	56.0314	112720	21138.9
crAss_10443_B2	61466.4	39335	886.066	0	0	487.387
crAss_117_L1	220.443	91.0535	93.6947	183054	111408	23677.8
crAss_1280_B3	142.701	8460.68	94314	3481.1	1291.15	290.294
crAss_12948_L3	0	515.038	867.236	0	2137.65	10540.1
crAss_131_L2	430.872	223.155	0	65.2849	113548	21452.6
crAss_13577_L1	0	0	0	71572.7	12967.2	203.862
crAss_13651_B2	0	28066.3	5312.04	1749.25	3010.03	1295.43
crAss_1451_L3	0	27.0745	60.7851	0	49.9431	27326.2
crAss_16247_B2	0	25319.7	15542	0	0	0
crAss_16291_B2	0	36857.4	24037.5	0	1048.68	2540.77
crAss_16875_L3	322.382	471.607	0	0	0	11759
crAss_1698_L3	7326.48	6457.76	1960.15	8247.75	8330.3	18738.3
crAss_1723_B2	742.535	109254	9613.52	7988.03	2555.49	455.478
crAss_18203_L3	56.831	0	0	75655.6	53368.9	9621.54
crAss_1921_L3	1217.8	346.401	74.0674	0	821.56	18502.4
crAss_1926_B3	622.123	12326.2	141128	76.0718	117.811	552.094
crAss_19461_B2	302.795	9634.23	40773.5	527.608	0	742.383
crAss_1990_L2	65.3875	15.9423	0	75.9567	65521.3	12234.6
crAss_2009_L2	132.017	64.375	36.1322	102634	67984.2	14468.8
crAss_2109_L3	0	140.89	0	83.908	4288.24	18759.9
crAss_22375_B2	0	20321.7	2906.01	616.7	0	0
crAss_22689_L3	0	0	0	0	1290.93	9347.88
crAss_2284_B3	0	142.501	96019.2	0	131.433	25.14
crAss_2357_B1	108753	46578	1260.52	107	621.41	919.193
crAss_24971_B2	0	15623	4910.56	2977.41	0	0
crAss_249_B1	177599	79466.4	1421.72	168.789	236.894	35.9373
crAss_2682_L3	576.052	337.078	0	0	77.7241	25585.8
crAss_281_L3	56.6416	35.5114	53.1512	56.3976	21.8354	48344.2
crAss_2900_B3	28.782	84.2093	147702	100.303	77.6686	96.5652
crAss_3238_L3	0	47.8512	107.431	0	45502.6	8526.31
crAss_341_B1	88448.6	1812.48	248.881	92.4286	1073.57	447.854
crAss_3625_L3	0	0	58.2088	0	1721.75	47844.3
crAss_3891_B2	0	56681.8	11280.9	69.9995	0	1430.76
crAss_4682_B2	206245	85646.8	3573.53	403.382	312.354	0
crAss_4692_L3	652.232	1508.15	0	0	4031.09	15355.9
crAss_4765_B3	82.4435	20412.4	37501.8	0	166.856	2861.77
crAss_50418_L3	0	0	0	0	16967.2	7526.63
crAss_5126_B2	0	26721.8	21538.2	175.124	271.211	116.722
crAss_5503_B2	79.0226	24507.4	8132.13	1560.53	2487.84	584.635
crAss_566_B2	10.2781	36220.9	66399.3	53.7275	291.224	4350.23
crAss_573_B2	10.3726	71704.2	14597.7	90.3693	27.9906	5.35394
crAss_600_L2	64.559	149.534	159.024	221252	157082	70375.2
crAss_6103_L3	0	0	165.829	0	272.501	14021.1
crAss_6407_B2	178.9	39081.9	1175.13	0	0	0
crAss_6788_L3	21705.8	5231.8	361.414	383.488	1336.27	13120.7
crAss_743_B2	0	135931	30532.3	1887.84	756.119	183.195
crAss_89000_B3	0	38335.9	46235	0	0	1453.25
crAss_128206_L1	3165.87	0	0	16549.2	0	408.525
crAss_38382_B3	0	484.435	71056.9	769.356	0	1538.35
crAss_39700_B3	0	332.423	50003.7	0	0	0
crAss_41774_B3	0	0	47155.1	0	0	0
crAss_62164_B1	17042.2	5078.47	0	0	0	162.898
