# Supplementary material for: CrAssphage May Be Viable Markers of Contamination in Pristine and Contaminated River Water
Source: mSystems. 2023 Feb 6;8(1):e01282-22. doi: 10.1128/msystems.01282-22 (PMC9948693; doi:10.1128/msystems.01282-22)
Supplement: TABLE S5 [file msystems.01282-22-s0005.xlsx]

## Sheet: Sheet1
Contig_ID	contig_length	provirus	proviral_length	gene_count	viral_genes	host_genes	checkv_quality	miuvig_quality	completeness	completeness_method	contamination	kmer_freq
crAss_114_L1	118050	No	NA	141	24	3	High-quality	High-quality	100.0	AAI-based (high-confidence)	0.0	1.0
crAss_117_L1	116579	No	NA	127	15	2	High-quality	High-quality	100.0	AAI-based (high-confidence)	0.0	1.0
crAss_1280_B3	36018	No	NA	32	3	1	Low-quality	Genome-fragment	19.44	HMM-based (lower-bound)	0.0	1.0
crAss_12948_L3	6870	No	NA	5	3	0	Low-quality	Genome-fragment	9.78	AAI-based (high-confidence)	0.0	1.01
crAss_131_L2	112973	No	NA	132	20	3	High-quality	High-quality	97.62	AAI-based (high-confidence)	0.0	1.0
crAss_13577_L1	4593	No	NA	2	2	0	Low-quality	Genome-fragment	4.99	AAI-based (high-confidence)	0.0	1.0
crAss_13651_B2	5421	No	NA	5	1	0	Low-quality	Genome-fragment	4.67	AAI-based (high-confidence)	0.0	1.0
crAss_1451_L3	32672	No	NA	31	4	0	Low-quality	Genome-fragment	28.13	AAI-based (high-confidence)	0.0	1.0
crAss_16247_B2	4664	No	NA	2	1	0	Low-quality	Genome-fragment	4.51	AAI-based (medium-confidence)	0.0	1.0
crAss_16291_B2	4668	No	NA	4	1	0	Low-quality	Genome-fragment	4.56	AAI-based (high-confidence)	0.0	1.0
crAss_16875_L3	5627	No	NA	5	1	0	Low-quality	Genome-fragment	4.85	AAI-based (high-confidence)	0.0	1.0
crAss_1698_L3	29382	No	NA	40	5	0	Low-quality	Genome-fragment	23.99	AAI-based (medium-confidence)	0.0	1.0
crAss_1723_B2	28095	No	NA	34	3	0	Low-quality	Genome-fragment	15.69	HMM-based (lower-bound)	0.0	1.0
crAss_1921_L3	26813	No	NA	33	7	0	Low-quality	Genome-fragment	22.29	AAI-based (medium-confidence)	0.0	1.0
crAss_1926_B3	27701	No	NA	30	1	0	Low-quality	Genome-fragment	21.92	AAI-based (medium-confidence)	0.0	1.0
crAss_1990_L2	27743	No	NA	36	3	0	Low-quality	Genome-fragment	34.15	AAI-based (high-confidence)	0.0	1.0
crAss_2009_L2	27482	No	NA	28	5	0	Low-quality	Genome-fragment	23.69	AAI-based (high-confidence)	0.0	1.0
crAss_2109_L3	25114	No	NA	47	3	2	Low-quality	Genome-fragment	21.05	AAI-based (medium-confidence)	0.0	1.0
crAss_22375_B2	3417	No	NA	2	1	0	Low-quality	Genome-fragment	4.17	AAI-based (medium-confidence)	0.0	1.0
crAss_22689_L3	4424	No	NA	9	2	0	Low-quality	Genome-fragment	3.83	AAI-based (high-confidence)	0.0	1.0
crAss_2284_B3	24830	No	NA	24	3	0	Low-quality	Genome-fragment	22.89	HMM-based (lower-bound)	0.0	1.0
crAss_2357_B1	19694	No	NA	25	1	0	Low-quality	Genome-fragment	16.96	AAI-based (high-confidence)	0.0	1.0
crAss_24971_B2	2831	Yes	1662	2	1	1	Low-quality	Genome-fragment	0.95	HMM-based (lower-bound)	41.29	1.0
crAss_249_B1	99877	No	NA	97	13	1	Medium-quality	Genome-fragment	86.39	AAI-based (high-confidence)	0.0	1.0
crAss_2682_L3	20994	No	NA	24	3	1	Low-quality	Genome-fragment	17.51	AAI-based (high-confidence)	0.0	1.0
crAss_281_L3	74729	No	NA	56	8	0	Medium-quality	Genome-fragment	61.84	AAI-based (medium-confidence)	0.0	1.0
crAss_2900_B3	21009	No	NA	34	6	0	Low-quality	Genome-fragment	23.2	AAI-based (medium-confidence)	0.0	1.0
crAss_341_B1	79796	No	NA	70	9	1	Medium-quality	Genome-fragment	53.83	AAI-based (medium-confidence)	0.0	1.0
crAss_3625_L3	17059	No	NA	32	3	0	Low-quality	Genome-fragment	14.76	AAI-based (high-confidence)	0.0	1.0
crAss_3891_B2	15052	No	NA	11	0	0	Low-quality	Genome-fragment	12.91	AAI-based (high-confidence)	0.0	1.0
crAss_4682_B2	13060	No	NA	25	1	0	Low-quality	Genome-fragment	11.26	AAI-based (high-confidence)	0.0	1.0
crAss_4692_L3	14370	No	NA	20	3	0	Low-quality	Genome-fragment	16.97	AAI-based (high-confidence)	0.0	1.0
crAss_4765_B3	14669	No	NA	27	1	0	Low-quality	Genome-fragment	8.37	HMM-based (lower-bound)	0.0	1.0
crAss_50418_L3	2260	No	NA	2	1	0	Low-quality	Genome-fragment	1.87	AAI-based (high-confidence)	0.0	1.0
crAss_5126_B2	12033	No	NA	12	3	0	Low-quality	Genome-fragment	15.79	AAI-based (medium-confidence)	0.0	1.0
crAss_5503_B2	11478	No	NA	13	4	0	Low-quality	Genome-fragment	7.91	HMM-based (lower-bound)	0.0	1.0
crAss_566_B2	58832	No	NA	74	5	1	Low-quality	Genome-fragment	34.44	HMM-based (lower-bound)	0.0	1.0
crAss_573_B2	58296	No	NA	70	7	1	Medium-quality	Genome-fragment	76.5	AAI-based (high-confidence)	0.0	1.0
crAss_600_L2	56198	No	NA	31	3	0	Low-quality	Genome-fragment	48.38	AAI-based (high-confidence)	0.0	1.0
crAss_6103_L3	11976	No	NA	19	1	0	Low-quality	Genome-fragment	10.42	AAI-based (high-confidence)	0.0	1.0
crAss_6407_B2	10140	No	NA	15	1	0	Low-quality	Genome-fragment	8.4	AAI-based (medium-confidence)	0.0	1.0
crAss_6788_L3	10990	No	NA	14	1	0	Low-quality	Genome-fragment	9.51	AAI-based (high-confidence)	0.0	1.0
crAss_743_B2	48556	No	NA	58	10	0	Low-quality	Genome-fragment	34.44	HMM-based (lower-bound)	0.0	1.0
crAss_89000_B3	1396	No	NA	3	2	0	Low-quality	Genome-fragment	1.38	AAI-based (medium-confidence)	0.0	1.0
crAss_128206_L1	764	No	NA	2	1	0	Low-quality	Genome-fragment	0.44	HMM-based (lower-bound)	0.0	1.0
crAss_38382_B3	2739	No	NA	2	2	0	Low-quality	Genome-fragment	3.95	AAI-based (medium-confidence)	0.0	1.0
crAss_39700_B3	2661	No	NA	2	1	0	Low-quality	Genome-fragment	1.52	HMM-based (lower-bound)	0.0	1.0
crAss_41774_B3	2548	No	NA	2	1	0	Low-quality	Genome-fragment	2.58	AAI-based (medium-confidence)	0.0	1.0
crAss_62164_B1	958	No	NA	2	0	0	Low-quality	Genome-fragment	0.84	AAI-based (high-confidence)	0.0	1.0
