# Supplementary material for: CrAssphage May Be Viable Markers of Contamination in Pristine and Contaminated River Water
Source: mSystems. 2023 Feb 6;8(1):e01282-22. doi: 10.1128/msystems.01282-22 (PMC9948693; doi:10.1128/msystems.01282-22)
Supplement: TABLE S6 [file msystems.01282-22-s0006.xlsx]

## Sheet: Sheet1
Sample Site	Total Coliforms (MPN/100mL)	E. coli (MPN/100mL)	pH	Turbidity	Latitude	Longitude
B1	>2419.6	11.9	7.65	1.8	-24.027414°	30.172895°
B2	>2419.6	275.5	7.20	5.5	-24.010949°	30.230670°
B3	>2419.6	648.8	7.27	7.8	-23.969410°	30.282060°
L1	>2419.6	118.7	7.09	12.0	-23.974552°	30.165097°
L2	>2419.6	1986.3	6.90	12.0	-23.953554°	30.205764°
L3	>2419.6	122.3	6.49	10.0	-23.924671°	30.267514°
