# Supplementary material for: CrAssphage May Be Viable Markers of Contamination in Pristine and Contaminated River Water
Source: mSystems. 2023 Feb 6;8(1):e01282-22. doi: 10.1128/msystems.01282-22 (PMC9948693; doi:10.1128/msystems.01282-22)
Supplement: TABLE S7 [file msystems.01282-22-s0007.xlsx]

## Sheet: Sheet1
Bin Id	Marker lineage	Completeness	Contamination
20082D-06-01-S37-L001-001_maxbin_28	o__Rhizobiales (UID3654)	95.93	3.92
20082D-06-01-S37-L001-001_maxbin_42	o__Burkholderiales (UID4000)	97.43	3.95
20082D-06-01-S37-L001-001_maxbin_58	p__Bacteroidetes (UID2591)	99.49	1.52
20082D-06-01-S37-L001-001_maxbin_59	p__Proteobacteria (UID3887)	96.81	2.31
20082D-06-01-S37-L001-001_metabat_002	p__Bacteroidetes (UID2591)	98.52	0.99
20082D-06-01-S37-L001-001_metabat_004	o__Burkholderiales (UID4002)	98.43	0.40
20082D-06-01-S37-L001-001_metabat_005	k__Bacteria (UID2569)	99.46	1.67
20082D-06-01-S37-L001-001_metabat_008	k__Bacteria (UID2495)	100.00	1.10
20082D-06-01-S37-L001-001_metabat_012	p__Bacteroidetes (UID2591)	95.16	0.00
20082D-06-01-S37-L001-001_metabat_013	o__Rhizobiales (UID3654)	92.89	0.69
20082D-06-01-S37-L001-001_metabat_017	k__Bacteria (UID2565)	95.45	2.27
20082D-06-01-S37-L001-001_metabat_019	o__Burkholderiales (UID4000)	95.24	4.09
20082D-06-01-S37-L001-001_metabat_020	p__Proteobacteria (UID3887)	97.94	0.00
20082D-06-01-S37-L001-001_metabat_021	p__Bacteroidetes (UID2591)	92.93	1.23
20082D-06-01-S37-L001-001_metabat_027	k__Bacteria (UID1453)	92.31	4.70
20082D-06-01-S37-L001-001_metabat_029	o__Burkholderiales (UID4001)	90.59	0.21
20082D-06-01-S37-L001-001_metabat_030	k__Bacteria (UID2982)	91.77	0.00
20082D-06-01-S37-L001-001_metabat_031_sub	k__Bacteria (UID1452)	97.47	1.98
20082D-06-01-S37-L001-001_metabat_057	k__Bacteria (UID2570)	95.90	0.55
20082D-06-01-S37-L001-001_metabat_059	k__Bacteria (UID2982)	99.18	0.14
20082D-06-01-S37-L001-001_metabat_063	o__Burkholderiales (UID4000)	98.59	1.17
20082D-06-01-S37-L001-001_metabat_073	o__Burkholderiales (UID4000)	90.21	2.82
20082D-06-01-S37-L001-001_metabat_083	k__Bacteria (UID2982)	92.20	1.01
20082D-06-01-S37-L001-001_metabat_084_sub	c__Alphaproteobacteria (UID3422)	92.97	2.04
20082D-06-02-S38-L001-001_maxbin_012	o__Actinomycetales (UID1572)	90.13	0.29
20082D-06-02-S38-L001-001_maxbin_015	o__Rhizobiales (UID3654)	95.84	1.78
20082D-06-02-S38-L001-001_maxbin_041	k__Bacteria (UID2570)	99.45	0.00
20082D-06-02-S38-L001-001_maxbin_055	o__Actinomycetales (UID1572)	91.91	0.57
20082D-06-02-S38-L001-001_maxbin_073	p__Bacteroidetes (UID2591)	99.51	0.51
20082D-06-02-S38-L001-001_maxbin_090	p__Bacteroidetes (UID2591)	98.52	1.23
20082D-06-02-S38-L001-001_maxbin_105	k__Bacteria (UID2569)	96.51	1.08
20082D-06-02-S38-L001-001_metabat_005	o__Burkholderiales (UID4000)	96.73	1.48
20082D-06-02-S38-L001-001_metabat_006	o__Burkholderiales (UID4002)	98.43	0.40
20082D-06-02-S38-L001-001_metabat_009	o__Burkholderiales (UID4001)	96.52	1.17
20082D-06-02-S38-L001-001_metabat_016	k__Bacteria (UID3187)	98.05	0.90
20082D-06-02-S38-L001-001_metabat_018	o__Burkholderiales (UID4000)	98.44	0.78
20082D-06-02-S38-L001-001_metabat_021	p__Bacteroidetes (UID2605)	99.52	1.59
20082D-06-02-S38-L001-001_metabat_022	o__Burkholderiales (UID4000)	99.07	0.18
20082D-06-02-S38-L001-001_metabat_023	o__Rhizobiales (UID3654)	95.14	0.89
20082D-06-02-S38-L001-001_metabat_026	o__Actinomycetales (UID1663)	93.48	1.62
20082D-06-02-S38-L001-001_metabat_029	o__Burkholderiales (UID4000)	95.39	1.89
20082D-06-02-S38-L001-001_metabat_030	o__Rhizobiales (UID3654)	93.52	0.38
20082D-06-02-S38-L001-001_metabat_042	k__Bacteria (UID2982)	95.95	1.35
20082D-06-02-S38-L001-001_metabat_051	k__Bacteria (UID2982)	97.64	1.69
20082D-06-02-S38-L001-001_metabat_064	o__Burkholderiales (UID4000)	96.28	2.19
20082D-06-02-S38-L001-001_metabat_066	p__Bacteroidetes (UID2591)	95.03	0.90
20082D-06-02-S38-L001-001_metabat_071_sub	o__Burkholderiales (UID4000)	90.04	1.98
20082D-06-02-S38-L001-001_metabat_077	p__Proteobacteria (UID3887)	94.55	0.95
20082D-06-02-S38-L001-001_metabat_081	p__Bacteroidetes (UID2591)	95.41	1.25
20082D-06-02-S38-L001-001_metabat_083	p__Bacteroidetes (UID2591)	90.48	0.49
20082D-06-03-S39-L001-001_maxbin_121	c__Betaproteobacteria (UID3888)	90.38	3.15
20082D-06-03-S39-L001-001_maxbin_128	c__Betaproteobacteria (UID3888)	98.10	0.43
20082D-06-03-S39-L001-001_metabat_002	o__Burkholderiales (UID4000)	98.16	1.48
20082D-06-03-S39-L001-001_metabat_003	o__Burkholderiales (UID4001)	93.25	0.10
20082D-06-03-S39-L001-001_metabat_004	k__Bacteria (UID2569)	98.39	0.00
20082D-06-03-S39-L001-001_metabat_006	o__Cytophagales (UID2937)	91.81	0.00
20082D-06-03-S39-L001-001_metabat_009	p__Bacteroidetes (UID2591)	90.42	0.74
20082D-06-03-S39-L001-001_metabat_021	k__Bacteria (UID2570)	90.62	0.00
20082D-06-03-S39-L001-001_metabat_028	c__Betaproteobacteria (UID3888)	93.62	1.71
20082D-06-03-S39-L001-001_metabat_030	p__Bacteroidetes (UID2591)	95.07	0.25
20082D-06-03-S39-L001-001_metabat_032	c__Gammaproteobacteria (UID4202)	98.22	1.01
20082D-06-03-S39-L001-001_metabat_036	k__Bacteria (UID2982)	97.54	2.38
20082D-06-03-S39-L001-001_metabat_040	k__Bacteria (UID2982)	93.40	1.40
20082D-06-03-S39-L001-001_metabat_042	c__Gammaproteobacteria (UID4202)	91.86	1.56
20082D-06-03-S39-L001-001_metabat_050	c__Betaproteobacteria (UID3888)	95.43	2.65
20082D-06-03-S39-L001-001_metabat_057	k__Bacteria (UID2982)	92.74	0.72
20082D-06-04-S40-L001-001_maxbin_55	p__Bacteroidetes (UID2591)	96.55	0.03
20082D-06-04-S40-L001-001_maxbin_63	k__Bacteria (UID2570)	99.45	0.55
20082D-06-04-S40-L001-001_maxbin_77	o__Cytophagales (UID2937)	93.73	0.96
20082D-06-04-S40-L001-001_maxbin_88	o__Burkholderiales (UID4000)	98.68	3.40
20082D-06-04-S40-L001-001_metabat_001	o__Burkholderiales (UID4000)	97.11	1.48
20082D-06-04-S40-L001-001_metabat_010	k__Bacteria (UID2982)	97.30	0.68
20082D-06-04-S40-L001-001_metabat_011	k__Bacteria (UID2982)	98.64	1.36
20082D-06-04-S40-L001-001_metabat_016_sub	k__Bacteria (UID2569)	97.31	0.00
20082D-06-04-S40-L001-001_metabat_017	o__Actinomycetales (UID1572)	90.83	2.34
20082D-06-04-S40-L001-001_metabat_020	p__Bacteroidetes (UID2591)	96.02	0.62
20082D-06-04-S40-L001-001_metabat_038	c__Alphaproteobacteria (UID3305)	98.57	1.09
20082D-06-04-S40-L001-001_metabat_039_sub	o__Burkholderiales (UID4000)	96.63	1.62
20082D-06-04-S40-L001-001_metabat_048	f__Rhodobacteraceae (UID3340)	98.41	0.78
20082D-06-04-S40-L001-001_metabat_064	c__Alphaproteobacteria (UID3422)	93.86	1.48
20082D-06-05-S41-L001-001_maxbin_006	k__Bacteria (UID2982)	97.30	1.35
20082D-06-05-S41-L001-001_maxbin_019	o__Actinomycetales (UID1572)	91.79	0.58
20082D-06-05-S41-L001-001_maxbin_026	c__Alphaproteobacteria (UID3422)	95.22	2.98
20082D-06-05-S41-L001-001_maxbin_033_sub	o__Burkholderiales (UID4000)	90.14	1.08
20082D-06-05-S41-L001-001_maxbin_035	k__Bacteria (UID1453)	98.21	1.28
20082D-06-05-S41-L001-001_maxbin_046	o__Burkholderiales (UID4000)	97.69	1.40
20082D-06-05-S41-L001-001_metabat_001	k__Bacteria (UID2982)	94.94	1.59
20082D-06-05-S41-L001-001_metabat_004	o__Burkholderiales (UID4001)	92.81	1.40
20082D-06-05-S41-L001-001_metabat_005	k__Bacteria (UID2569)	96.59	0.00
20082D-06-05-S41-L001-001_metabat_006_sub	o__Burkholderiales (UID4000)	93.42	4.29
20082D-06-05-S41-L001-001_metabat_011	p__Bacteroidetes (UID2591)	99.51	0.78
20082D-06-05-S41-L001-001_metabat_013	k__Bacteria (UID2570)	96.72	0.00
20082D-06-05-S41-L001-001_metabat_021	c__Betaproteobacteria (UID3959)	96.31	2.13
20082D-06-05-S41-L001-001_metabat_024	k__Bacteria (UID2982)	97.91	2.03
20082D-06-05-S41-L001-001_metabat_029	p__Bacteroidetes (UID2591)	92.12	0.49
20082D-06-05-S41-L001-001_metabat_055	k__Bacteria (UID2982)	92.14	3.04
20082D-06-05-S41-L001-001_metabat_069	o__Burkholderiales (UID4000)	91.26	2.57
20082D-06-06-S42-L001-001_maxbin_008	k__Bacteria (UID203)	93.77	9.72
20082D-06-06-S42-L001-001_maxbin_030	k__Bacteria (UID2569)	98.21	0.00
20082D-06-06-S42-L001-001_maxbin_053	o__Burkholderiales (UID4002)	94.64	0.40
20082D-06-06-S42-L001-001_metabat_001	k__Bacteria (UID2982)	100.00	0.23
20082D-06-06-S42-L001-001_metabat_002	o__Burkholderiales (UID4000)	95.48	0.73
20082D-06-06-S42-L001-001_metabat_004	k__Bacteria (UID2982)	96.94	0.23
20082D-06-06-S42-L001-001_metabat_009	o__Burkholderiales (UID4000)	91.99	1.17
20082D-06-06-S42-L001-001_metabat_010	o__Burkholderiales (UID4000)	93.33	2.14
20082D-06-06-S42-L001-001_metabat_012	c__Betaproteobacteria (UID3959)	95.54	1.85
20082D-06-06-S42-L001-001_metabat_016	o__Sphingomonadales (UID3310)	97.71	0.20
20082D-06-06-S42-L001-001_metabat_017	k__Bacteria (UID2982)	97.30	1.35
20082D-06-06-S42-L001-001_metabat_018	k__Bacteria (UID2982)	95.61	1.69
20082D-06-06-S42-L001-001_metabat_021	p__Bacteroidetes (UID2591)	94.17	2.13
20082D-06-06-S42-L001-001_metabat_029	o__Burkholderiales (UID4002)	92.69	1.84
20082D-06-06-S42-L001-001_metabat_030	o__Burkholderiales (UID4001)	91.52	4.02
20082D-06-06-S42-L001-001_metabat_031	c__Betaproteobacteria (UID3971)	95.72	0.88
20082D-06-06-S42-L001-001_metabat_044	c__Alphaproteobacteria (UID3422)	92.62	1.43
20082D-06-06-S42-L001-001_metabat_051	o__Actinomycetales (UID1572)	92.24	1.46
