# Supplementary material for: CrAssphage May Be Viable Markers of Contamination in Pristine and Contaminated River Water
Source: mSystems. 2023 Feb 6;8(1):e01282-22. doi: 10.1128/msystems.01282-22 (PMC9948693; doi:10.1128/msystems.01282-22)
Supplement: TABLE S9 [file msystems.01282-22-s0009.xlsx]

## Sheet: Sheet1
Sampling site	B1	B2	B3	L1	L2	L3
Number contigs (>= 0 bp)	167110	273192	370060	241762	380226	453480
Number contigs (>= 1000 bp)	66901	110447	147866	86413	141584	162058
Number contigs (>= 5000 bp)	11640	15118	18698	12817	19474	19334
Number contigs (>= 10000 bp)	5169	6343	7599	5972	8100	7310
Number contigs (>= 25000 bp)	1625	1841	1970	1866	2146	1809
Number contigs (>= 50000 bp)	522	573	492	559	598	494
Total length (>= 0 bp)	338448896	484097400	600020235	409193478	606083846	638853500
Total length (>= 1000 bp)	299754521	410325877	495987654	342120966	504028644	521584130
Total length (>= 5000 bp)	190058344	229062796	252908338	203648255	271237026	249146036
Total length (>= 10000 bp)	145422498	168718508	176806765	156459049	192862054	167230021
Total length (>= 25000 bp)	91313199	101513812	92185504	93956755	103462541	85789940
Total length (>= 50000 bp)	53645198	58639405	41375741	49424180	50845330	41190449
Number contigs	100488	178926	244982	146897	232688	264602
Largest contig	1427294	832210	376470	675996	346018	375254
Total length	327215944	466833405	575509624	391697902	578251904	605104705
GC (%)	49.37	49.72	53.35	51.3	53.12	51.41
N50	7499	4794	3807	5573	4323	3474
N75	2179	1580	1414	1594	1513	1406
L50	7281	16008	26720	11339	23326	32253
L75	28930	61678	93082	47311	83574	104304
Number N's per 100 kbp	0	0	0	0	0	0
