# Supplementary material for: CrAssphage May Be Viable Markers of Contamination in Pristine and Contaminated River Water
Source: mSystems. 2023 Feb 6;8(1):e01282-22. doi: 10.1128/msystems.01282-22 (PMC9948693; doi:10.1128/msystems.01282-22)
Supplement: TABLE S10 [file msystems.01282-22-s0010.xlsx]

## Sheet: Sheet1
Sample_ID	Step	Total_Reads	Total_Bases	Reads_pe	Bases_pe	Reads_se	Bases_se
B1	raw	123663841.0	37346479982	123663841.0	37346479982	0	0
B1	deduplicated	50931930.0	15381442860	50931930.0	15381442860	0	0
B1	filtered	50802843.0	15182138059	50393294.0	15120639427	409549	61498632
B1	clean	50802843.0	15182138059	50393294.0	15120639427	409549	61498632
B1	QC	50802843.0	15182138059	50393294.0	15120639427	409549	61498632
B2	raw	90480801.0	27325201902	90480801.0	27325201902	0	0
B2	deduplicated	63718186.0	19242892172	63718186.0	19242892172	0	0
B2	filtered	63600579.0	19069708269	63336897.0	19030198621	263682	39509648
B2	clean	63600579.0	19069708269	63336897.0	19030198621	263682	39509648
B2	QC	63600579.0	19069708269	63336897.0	19030198621	263682	39509648
B3	raw	108849375.0	32873000000	108849375.0	32873000000	0	0
B3	deduplicated	72346924.0	21849000000	72346924.0	21849000000	0	0
B3	filtered	72235993.0	21608000000	71937870.0	21564000000	298123	44646941
B3	clean	72235993.0	21608000000	71937870.0	21564000000	298123	44646941
B3	QC	72235993.0	21608000000	71937870.0	21564000000	298123	44646941
L1	raw	89246288.0	26952378976	89246288.0	26952378976	0	0
L1	deduplicated	60679418.0	18325184236	60679418.0	18325184236	0	0
L1	filtered	60558302.0	18073607949	60359098.0	18043915753	199204	29692196
L1	clean	60558302.0	18073607949	60359098.0	18043915753	199204	29692196
L1	QC	60558302.0	18073607949	60359098.0	18043915753	199204	29692196
L2	raw	92980971.0	28080253242	92980971.0	28080253242	0	0
L2	deduplicated	66036955.0	19943160410	66036955.0	19943160410	0	0
L2	filtered	65892767.0	19723746563	65596320.0	19679361217	296447	44385346
L2	clean	65892767.0	19723746563	65596320.0	19679361217	296447	44385346
L2	QC	65892767.0	19723746563	65596320.0	19679361217	296447	44385346
L3	raw	98425381.0	29724465062	98425381.0	29724465062	0	0
L3	deduplicated	66025107.0	19939582314	66025107.0	19939582314	0	0
L3	filtered	65876088.0	19722592781	65518877.0	19669037961	357211	53554820
L3	clean	65876088.0	19722592781	65518877.0	19669037961	357211	53554820
L3	QC	65876088.0	19722592781	65518877.0	19669037961	357211	53554820
